# Supplementary material for: Photo‐Modulated Proton Transport in Merocyanine Metastable‐State Photoacid Based Polymers
Source: Small. 2026 Feb 25;22(23):e14786. doi: 10.1002/smll.202514786 (PMC13100567; doi:10.1002/smll.202514786)
Supplement: Supplementary file 2 — Supporting File: smll72898‐sup‐0002‐VideoS1.zip. [file SMLL-22-e14786-s001.zip]

Archive with 2 entries (2 files):
- Legend_Video_1.docx
- smll72898-sup-0002-Video S1.mp4
